# Supplementary material for: Natural or Naturalized? Phylogeography Suggests That the Abundant Sea Urchin Arbacia lixula Is a Recent Colonizer of the Mediterranean
Source: PLoS One. 2012 Sep 17;7(9):e45067. doi: 10.1371/journal.pone.0045067 (PMC3444468; doi:10.1371/journal.pone.0045067)
Supplement: Table S1 — Haplotype frequencies of Arbacia lixula COI for all sampled localities. Haplotypes shared by two or more localities are represented in bold, while numbers not in bold correspond to private haplotypes. Background colours correspond to the three different haplogroups. Outgroups weights calculated by tcs are also displayed for each haplotype, and that with the highest outgroup weight (A2) is highlighted in green background. (XLS) [file pone.0045067.s001.xls]

## Sheet: COI haplotype frequencies 
Haplotype	ITA	CFR	BOA	TEN	GIG	FAI	PIC	TOR	HER	CAR	PAL	VIL	BEN	XAB	CLM	TOS	COL	CAB	FOR	SCA	POP	CRE	RHO	KOS	Outgroup weight
A1	0	0	0.074	0	0	0	0	0	0	0	0	0	0	0	0	0.034	0	0	0	0	0	0	0	0	0.03
A2	0	0	0.259	0.250	0.375	0.250	0.167	0.148	0.077	0.231	0.179	0.133	0.207	0.111	0.280	0.034	0.080	0.250	0.111	0.143	0.148	0.207	0.111	0.296	0.06
A3	0	0	0.074	0	0	0	0	0	0	0	0	0	0	0	0	0	0	0	0	0	0	0	0	0	0.00
A4	0	0	0.111	0.042	0	0.083	0	0.037	0	0.038	0.036	0.033	0	0	0.040	0	0.040	0	0.037	0	0	0.138	0	0	0.05
A5	0	0	0.037	0	0	0	0	0	0	0	0	0	0	0	0	0	0	0	0	0	0	0	0	0	0.00
A6	0	0	0.037	0	0	0	0	0	0	0	0	0	0	0	0	0	0	0	0	0	0	0	0	0	0.00
A7	0	0	0.074	0	0	0	0	0	0	0	0	0	0	0	0	0	0	0	0	0	0	0	0	0	0.02
A8	0	0	0.037	0	0	0	0	0	0	0	0	0	0	0	0	0	0	0	0	0	0	0	0	0	0.00
A9	0	0	0.037	0	0	0	0	0	0	0	0	0	0	0	0	0	0	0	0	0	0	0	0	0	0.00
A10	0	0	0.074	0	0	0	0	0	0	0	0	0	0	0	0	0	0	0	0	0	0	0	0	0	0.00
A11	0	0	0.037	0	0	0	0	0	0	0	0	0	0	0	0	0	0	0	0	0	0	0	0	0	0.02
A12	0	0	0.037	0	0	0	0	0	0	0	0	0	0	0	0	0	0	0	0	0	0	0	0	0	0.00
A13	0	0	0.037	0	0	0	0	0	0	0.038	0	0	0	0	0	0	0	0	0	0	0	0	0	0	0.02
A14	0	0	0	0.042	0	0	0	0	0	0	0	0	0	0	0	0	0	0	0	0	0	0	0	0	0.00
A15	0	0	0	0.042	0	0	0	0.037	0.038	0	0	0	0	0.037	0	0	0.040	0	0	0	0.074	0	0	0	0.01
A16	0	0	0	0.042	0	0	0	0	0	0	0	0	0	0	0	0	0	0	0	0	0	0	0	0	0.00
A17	0	0	0	0.083	0	0.042	0.167	0	0.192	0.038	0.143	0.067	0.103	0.111	0.120	0.241	0.320	0.063	0.222	0.238	0.222	0.069	0.185	0.148	0.03
A18	0	0	0	0.042	0	0	0	0	0	0	0	0	0	0	0	0	0	0	0	0	0	0	0	0	0.00
A19	0	0	0	0.042	0	0	0	0	0	0	0	0	0	0	0	0	0	0	0	0	0	0	0	0	0.00
A20	0	0	0	0.042	0.042	0	0	0	0	0	0	0	0	0.037	0	0.034	0	0	0	0	0.074	0	0	0	0.04
A21	0	0	0	0.042	0.125	0.125	0.125	0	0	0	0	0	0	0	0	0	0	0	0	0	0	0	0	0	0.03
A22	0	0	0	0.042	0	0	0	0	0	0	0	0	0	0	0	0	0	0	0	0	0	0	0	0	0.02
A23	0	0	0	0.042	0	0	0	0	0	0	0	0	0	0	0	0	0	0	0	0	0	0	0	0	0.00
A24	0	0	0	0.042	0	0	0	0	0	0	0	0	0	0	0	0	0	0	0	0	0	0	0	0	0.00
A25	0	0	0	0.042	0	0	0	0	0	0	0	0	0	0	0	0	0	0	0	0	0	0	0	0	0.00
A26	0	0	0	0	0.042	0	0	0	0.038	0	0	0.033	0.069	0	0	0	0	0	0	0	0	0	0	0	0.03
A27	0	0	0	0	0.042	0.042	0	0.037	0.077	0.077	0.071	0.100	0.034	0.074	0	0.034	0.040	0	0.037	0.048	0.037	0.069	0.037	0	0.03
A28	0	0	0	0	0.083	0	0	0	0	0	0	0	0	0	0	0	0	0	0	0	0	0	0	0	0.00
A29	0	0	0	0	0.042	0	0	0	0	0	0	0	0	0	0	0	0	0	0	0	0	0	0	0	0.00
A30	0	0	0	0	0.042	0	0	0	0	0	0	0	0	0	0	0	0	0	0	0	0	0	0	0	0.00
A31	0	0	0	0	0	0.042	0	0	0	0	0	0	0	0	0	0	0	0	0	0	0	0	0	0	0.00
A32	0	0	0	0	0	0.042	0.042	0	0	0	0	0	0	0	0	0	0	0	0	0	0	0	0	0	0.00
A33	0	0	0	0	0	0.042	0	0	0	0.038	0	0	0	0	0	0	0	0	0	0	0	0	0	0	0.00
A34	0	0	0	0	0	0.083	0	0	0	0	0	0	0	0	0	0	0	0	0	0	0	0	0	0	0.02
A35	0	0	0	0	0	0.042	0	0	0	0	0	0	0	0	0	0	0	0	0	0	0	0	0	0	0.00
A36	0	0	0	0	0	0.042	0	0	0	0	0	0	0	0	0	0	0	0	0	0	0	0	0	0	0.00
A37	0	0	0	0	0	0.042	0.042	0	0	0	0	0	0.034	0	0	0.069	0	0	0.037	0	0	0.034	0.037	0.037	0.03
A38	0	0	0	0	0	0.042	0	0	0	0	0	0	0	0	0	0	0	0	0	0	0	0	0	0	0.00
A39	0	0	0	0	0	0.042	0	0	0	0	0	0	0	0	0	0	0	0	0	0	0	0	0	0	0.00
A40	0	0	0	0	0	0	0.042	0	0	0	0	0	0	0	0	0	0	0	0	0	0	0	0	0	0.00
A41	0	0	0	0	0	0	0.042	0.037	0	0	0	0.033	0	0.074	0	0	0.040	0	0.037	0	0	0.069	0	0	0.03
A42	0	0	0	0	0	0	0.042	0	0	0	0	0	0	0	0	0	0	0	0	0	0	0	0.037	0	0.03
A43	0	0	0	0	0	0	0.042	0	0	0	0	0	0	0	0	0	0	0	0	0	0	0	0	0	0.00
A44	0	0	0	0	0	0	0.042	0	0	0	0	0	0	0	0	0	0	0	0	0	0	0	0	0	0.00
A45	0	0	0	0	0	0	0.042	0	0	0	0	0	0	0	0	0	0	0	0	0	0	0	0	0	0.00
A46	0	0	0	0	0	0	0	0.037	0	0	0	0	0	0	0	0	0	0	0	0	0	0	0	0	0.00
A47	0	0	0	0	0	0	0	0.037	0	0.038	0.036	0.033	0	0	0	0.034	0	0	0.037	0	0.037	0	0	0	0.03
A48	0	0	0	0	0	0	0	0.037	0	0.038	0	0	0.034	0	0	0	0.040	0	0	0	0	0	0	0	0.00
A49	0	0	0	0	0	0	0	0	0.038	0	0	0	0	0	0	0	0	0	0.037	0	0	0	0	0	0.00
A50	0	0	0	0	0	0	0	0	0.038	0	0	0	0	0	0	0	0	0	0	0	0	0	0	0	0.00
A51	0	0	0	0	0	0	0	0	0.038	0	0	0	0	0	0	0	0	0	0	0.048	0	0	0	0	0.02
A52	0	0	0	0	0	0	0	0	0.038	0	0	0	0	0	0	0	0	0	0	0	0	0	0	0	0.00
A53	0	0	0	0	0	0	0	0	0.038	0	0	0	0	0	0	0	0	0	0	0	0	0	0	0	0.00
A54	0	0	0	0	0	0	0	0	0.038	0	0	0	0	0	0	0	0	0	0	0	0	0	0	0	0.00
A55	0	0	0	0	0	0	0	0	0.038	0	0	0	0	0	0	0	0	0	0	0	0.037	0	0	0	0.00
A56	0	0	0	0	0	0	0	0	0.038	0	0	0	0	0	0	0	0	0	0	0	0	0	0	0	0.00
A57	0	0	0	0	0	0	0	0	0.038	0	0	0	0	0	0	0	0	0	0	0	0	0	0	0	0.00
A58	0	0	0	0	0	0	0	0	0	0.038	0	0	0	0	0	0	0	0	0	0	0	0	0	0	0.00
A59	0	0	0	0	0	0	0	0	0	0.038	0	0	0	0	0	0	0	0	0	0	0	0	0	0	0.00
A60	0	0	0	0	0	0	0	0	0	0.038	0	0	0	0	0	0	0	0	0	0	0	0	0	0	0.00
A61	0	0	0	0	0	0	0	0	0	0.038	0	0	0	0	0	0	0	0	0	0	0	0	0	0	0.01
A62	0	0	0	0	0	0	0	0	0	0	0.036	0	0	0	0	0	0	0	0	0	0	0	0	0	0.00
A63	0	0	0	0	0	0	0	0	0	0	0.036	0	0	0	0	0	0	0	0	0	0	0	0	0	0.00
A64	0	0	0	0	0	0	0	0	0	0	0.036	0	0	0	0	0	0	0	0	0	0	0	0	0	0.02
A65	0	0	0	0	0	0	0	0	0	0	0.036	0	0	0	0	0	0	0	0	0	0	0	0	0	0.00
A66	0	0	0	0	0	0	0	0	0	0	0	0.033	0	0	0	0	0	0	0	0	0	0	0	0	0.00
A67	0	0	0	0	0	0	0	0	0	0	0	0.033	0	0	0	0	0	0	0	0	0	0	0	0	0.00
A68	0	0	0	0	0	0	0	0	0	0	0	0.033	0	0	0	0	0	0	0	0	0	0	0	0	0.00
A69	0	0	0	0	0	0	0	0	0	0	0	0.033	0	0	0	0	0	0	0	0	0	0	0	0	0.00
A70	0	0	0	0	0	0	0	0	0	0	0	0.033	0	0	0	0	0	0	0	0	0	0	0	0	0.00
A71	0	0	0	0	0	0	0	0	0	0	0	0	0.034	0	0	0	0	0	0	0	0	0	0	0	0.00
A72	0	0	0	0	0	0	0	0	0	0	0	0	0	0.037	0	0	0	0.063	0	0.048	0	0.034	0	0.037	0.03
A73	0	0	0	0	0	0	0	0	0	0	0	0	0	0.037	0	0	0	0	0	0	0	0	0	0	0.00
A74	0	0	0	0	0	0	0	0	0	0	0	0	0	0	0.040	0	0	0	0	0	0	0	0	0	0.00
A75	0	0	0	0	0	0	0	0	0	0	0	0	0	0	0.040	0	0	0	0	0	0	0	0	0	0.00
A76	0	0	0	0	0	0	0	0	0	0	0	0	0	0	0.040	0	0	0	0	0	0	0	0	0	0.00
A77	0	0	0	0	0	0	0	0	0	0	0	0	0	0	0.040	0	0	0	0	0	0	0	0	0	0.00
A78	0	0	0	0	0	0	0	0	0	0	0	0	0	0	0.040	0	0	0	0	0	0	0	0	0	0.00
A79	0	0	0	0	0	0	0	0	0	0	0	0	0	0	0	0.034	0	0	0	0	0	0	0	0	0.00
A80	0	0	0	0	0	0	0	0	0	0	0	0	0	0	0	0.034	0	0	0	0	0	0	0	0	0.00
A81	0	0	0	0	0	0	0	0	0	0	0	0	0	0	0	0.034	0	0	0	0	0	0	0	0	0.00
A82	0	0	0	0	0	0	0	0	0	0	0	0	0	0	0	0	0.040	0	0	0	0	0	0	0	0.02
A83	0	0	0	0	0	0	0	0	0	0	0	0	0	0	0	0	0.040	0	0	0	0	0	0	0	0.01
A84	0	0	0	0	0	0	0	0	0	0	0	0	0	0	0	0	0.040	0	0	0	0	0	0	0	0.00
A85	0	0	0	0	0	0	0	0	0	0	0	0	0	0	0	0	0	0.063	0	0	0	0	0	0	0.00
A86	0	0	0	0	0	0	0	0	0	0	0	0	0	0	0	0	0	0.063	0	0	0	0	0	0	0.00
A87	0	0	0	0	0	0	0	0	0	0	0	0	0	0	0	0	0	0.063	0	0	0	0.034	0	0	0.00
A88	0	0	0	0	0	0	0	0	0	0	0	0	0	0	0	0	0	0.063	0	0	0	0	0	0	0.00
A89	0	0	0	0	0	0	0	0	0	0	0	0	0	0	0	0	0	0	0.037	0	0	0	0	0	0.00
A90	0	0	0	0	0	0	0	0	0	0	0	0	0	0	0	0	0	0	0.037	0	0	0	0	0	0.00
A91	0	0	0	0	0	0	0	0	0	0	0	0	0	0	0	0	0	0	0.037	0	0	0	0	0	0.00
A92	0	0	0	0	0	0	0	0	0	0	0	0	0	0	0	0	0	0	0	0.048	0	0	0	0	0.00
A93	0	0	0	0	0	0	0	0	0	0	0	0	0	0	0	0	0	0	0	0	0.037	0	0	0	0.00
A94	0	0	0	0	0	0	0	0	0	0	0	0	0	0	0	0	0	0	0	0	0	0.034	0	0	0.02
A95	0	0	0	0	0	0	0	0	0	0	0	0	0	0	0	0	0	0	0	0	0	0.034	0	0	0.00
A96	0	0	0	0	0	0	0	0	0	0	0	0	0	0	0	0	0	0	0	0	0	0.034	0	0	0.00
A97	0	0	0	0	0	0	0	0	0	0	0	0	0	0	0	0	0	0	0	0	0	0	0.037	0	0.02
A98	0	0	0	0	0	0	0	0	0	0	0	0	0	0	0	0	0	0	0	0	0	0	0.037	0	0.00
A99	0	0	0	0	0	0	0	0	0	0	0	0	0	0	0	0	0	0	0	0	0	0	0.037	0	0.00
A100	0	0	0	0	0	0	0	0	0	0	0	0	0	0	0	0	0	0	0	0	0	0	0.037	0	0.00
A101	0	0	0	0	0	0	0	0	0	0	0	0	0	0	0	0	0	0	0	0	0	0	0.037	0	0.00
A102	0	0	0	0	0	0	0	0	0	0	0	0	0	0	0	0	0	0	0	0	0	0	0.037	0	0.00
A103	0	0	0	0	0	0	0	0	0	0	0	0	0	0	0	0	0	0	0	0	0	0	0	0.037	0.00
A104	0	0	0	0	0	0	0	0	0	0	0	0	0	0	0	0	0	0	0	0	0	0	0	0.037	0.00
A105	0	0	0	0	0	0	0	0	0	0	0	0	0	0	0	0	0	0	0	0	0	0	0	0.037	0.00
A106	0	0	0	0	0	0	0	0	0	0	0	0	0	0	0	0	0	0	0	0	0	0	0	0.037	0.00
A107	0	0	0	0	0	0	0	0	0	0	0	0	0	0	0	0	0	0	0	0	0	0	0	0.037	0.00
B1	0	0	0.037	0.042	0	0	0	0	0	0	0	0	0	0	0	0	0	0	0	0	0	0	0	0	0.03
B2	0	0	0.037	0	0	0	0	0	0	0	0	0	0	0	0	0	0	0	0	0	0	0	0	0	0.00
B3	0	0	0	0.042	0	0	0	0	0	0	0	0	0	0	0	0	0	0	0	0	0	0	0	0	0.00
B4	0	0	0	0.042	0.042	0	0	0	0	0	0	0	0	0	0	0	0	0	0	0	0	0	0	0	0.00
B5	0	0	0	0.042	0	0	0	0	0	0	0	0	0	0	0	0	0	0	0	0	0	0	0	0	0.00
B6	0	0	0	0	0.083	0	0.083	0.407	0.231	0.231	0.321	0.300	0.345	0.259	0.200	0.276	0.160	0.375	0.259	0.238	0.222	0.172	0.296	0.185	0.03
B7	0	0	0	0	0.042	0	0	0	0	0	0	0	0	0	0	0	0	0	0	0	0	0	0	0	0.00
B8	0	0	0	0	0.042	0	0	0	0	0	0	0	0	0	0	0	0	0	0	0	0	0	0	0	0.00
B9	0	0	0	0	0	0.042	0	0	0	0	0	0	0	0	0	0	0	0	0	0	0	0	0	0	0.00
B10	0	0	0	0	0	0	0.042	0	0	0	0	0	0	0	0	0.034	0.040	0	0	0	0.074	0.034	0.037	0.037	0.00
B11	0	0	0	0	0	0	0.083	0	0	0	0	0	0	0	0	0	0	0	0	0	0	0	0	0	0.00
B12	0	0	0	0	0	0	0	0.037	0	0	0.036	0	0	0	0	0	0	0	0	0	0	0	0	0	0.00
B13	0	0	0	0	0	0	0	0.037	0	0	0	0	0	0	0	0	0	0	0	0	0	0	0	0	0.00
B14	0	0	0	0	0	0	0	0.037	0	0	0	0	0	0	0	0	0	0	0	0	0	0	0	0	0.00
B15	0	0	0	0	0	0	0	0.037	0	0	0	0	0	0	0	0	0	0	0	0	0	0	0	0	0.00
B16	0	0	0	0	0	0	0	0.037	0	0	0	0	0	0	0	0	0	0	0	0	0	0	0	0	0.00
B17	0	0	0	0	0	0	0	0	0	0.038	0	0	0	0	0	0	0	0	0	0	0	0	0	0	0.00
B18	0	0	0	0	0	0	0	0	0	0.038	0	0	0	0	0	0	0	0	0	0	0	0	0	0	0.00
B19	0	0	0	0	0	0	0	0	0	0	0.036	0	0	0	0	0	0	0	0	0	0	0	0	0	0.00
B20	0	0	0	0	0	0	0	0	0	0	0	0.033	0	0	0	0	0.040	0	0	0	0	0	0	0	0.00
B21	0	0	0	0	0	0	0	0	0	0	0	0.033	0.034	0	0	0	0	0	0	0	0	0	0	0	0.00
B22	0	0	0	0	0	0	0	0	0	0	0	0.033	0	0.037	0.040	0	0	0	0	0	0	0	0	0	0.03
B23	0	0	0	0	0	0	0	0	0	0	0	0	0.034	0	0	0	0	0	0	0	0	0	0	0	0.00
B24	0	0	0	0	0	0	0	0	0	0	0	0	0.034	0	0	0	0	0	0	0	0	0	0	0	0.03
B25	0	0	0	0	0	0	0	0	0	0	0	0	0.034	0	0	0	0	0	0	0	0	0	0	0	0.00
B26	0	0	0	0	0	0	0	0	0	0	0	0	0	0.037	0	0	0	0	0	0	0	0	0	0	0.00
B27	0	0	0	0	0	0	0	0	0	0	0	0	0	0.037	0	0	0	0	0	0	0	0	0	0	0.00
B28	0	0	0	0	0	0	0	0	0	0	0	0	0	0.037	0	0	0	0	0	0	0	0	0	0	0.03
B29	0	0	0	0	0	0	0	0	0	0	0	0	0	0.037	0	0	0	0	0	0	0	0	0	0	0.00
B30	0	0	0	0	0	0	0	0	0	0	0	0	0	0.037	0	0	0	0	0	0.048	0	0	0	0	0.00
B31	0	0	0	0	0	0	0	0	0	0	0	0	0	0	0.040	0	0	0	0	0	0	0	0	0	0.03
B32	0	0	0	0	0	0	0	0	0	0	0	0	0	0	0.040	0	0	0	0	0	0	0	0	0	0.00
B33	0	0	0	0	0	0	0	0	0	0	0	0	0	0	0.040	0	0	0	0.037	0	0	0	0	0	0.00
B34	0	0	0	0	0	0	0	0	0	0	0	0	0	0	0	0.034	0	0	0	0	0	0	0	0	0.00
B35	0	0	0	0	0	0	0	0	0	0	0	0	0	0	0	0.034	0	0	0	0	0	0	0	0	0.03
B36	0	0	0	0	0	0	0	0	0	0	0	0	0	0	0	0.034	0	0	0	0	0	0	0	0.037	0.00
B37	0	0	0	0	0	0	0	0	0	0	0	0	0	0	0	0	0.040	0	0	0	0	0	0	0	0.00
B38	0	0	0	0	0	0	0	0	0	0	0	0	0	0	0	0	0	0	0.037	0	0	0	0	0	0.00
B39	0	0	0	0	0	0	0	0	0	0	0	0	0	0	0	0	0	0	0	0.095	0	0	0	0	0.00
B40	0	0	0	0	0	0	0	0	0	0	0	0	0	0	0	0	0	0	0	0.048	0	0	0	0	0.00
B41	0	0	0	0	0	0	0	0	0	0	0	0	0	0	0	0	0	0	0	0	0.037	0	0	0.037	0.00
B42	0	0	0	0	0	0	0	0	0	0	0	0	0	0	0	0	0	0	0	0	0	0.034	0	0	0.00
B43	0	0	0	0	0	0	0	0	0	0	0	0	0	0	0	0	0	0	0	0	0	0	0.037	0	0.03
B44	0	0.067	0	0	0	0	0	0	0	0	0	0	0	0	0	0	0	0	0	0	0	0	0	0	0.00
B45	0	0.067	0	0	0	0	0	0	0	0	0	0	0	0	0	0	0	0	0	0	0	0	0	0	0.00
B46	0	0.067	0	0	0	0	0	0	0	0	0	0	0	0	0	0	0	0	0	0	0	0	0	0	0.00
C1	0.750	0.467	0	0	0	0	0	0	0	0	0	0	0	0	0	0	0	0	0	0	0	0	0	0	0.01
C2	0.050	0	0	0	0	0	0	0	0	0	0	0	0	0	0	0	0	0	0	0	0	0	0	0	0.01
C3	0.150	0	0	0	0	0	0	0	0	0	0	0	0	0	0	0	0	0	0	0	0	0	0	0	0.00
C4	0.050	0	0	0	0	0	0	0	0	0	0	0	0	0	0	0	0	0	0	0	0	0	0	0	0.00
C5	0	0.067	0	0	0	0	0	0	0	0	0	0	0	0	0	0	0	0	0	0	0	0	0	0	0.01
C6	0	0.133	0	0	0	0	0	0	0	0	0	0	0	0	0	0	0	0	0	0	0	0	0	0	0.00
C7	0	0.067	0	0	0	0	0	0	0	0	0	0	0	0	0	0	0	0	0	0	0	0	0	0	0.00
C8	0	0.067	0	0	0	0	0	0	0	0	0	0	0	0	0	0	0	0	0	0	0	0	0	0	0.00
